# Supplementary material for: Antagonistic Activity of Streptomyces alfalfae 11F against Fusarium Wilt of Watermelon and Transcriptome Analysis Provides Insights into the Synthesis of Phenazine-1-Carboxamide
Source: Plants (Basel). 2023 Nov 8;12(22):3796. doi: 10.3390/plants12223796 (PMC10675820; doi:10.3390/plants12223796)
Supplement: Supplementary file 1 [file plants-12-03796-s001.zip]

Archive with 1 entries (1 files):
- plants-2619998-supplementary.pdf
